# Supplementary material for: Significant shared heritability underlies suicide attempt and clinically predicted probability of attempting suicide
Source: Mol Psychiatry. 2019 Jan 4;25(10):2422–30. doi: 10.1038/s41380-018-0326-8 (PMC6609505; doi:10.1038/s41380-018-0326-8)
Supplement: Supplementary file 1 — Supplementary Tables [file 41380_2018_326_MOESM1_ESM.xlsx]

## Sheet: Supplementary Table 1
Supplementary Table 1. Detailed information for the 5 genome-wide significant hits in the BioVU GWAS stratified by array platform as well as info for those variants in UK Biobank GWAS. Random effects model denoted by R. Q and I are measures of heterogeneity.
						BioVU							MEGA					660					Omni1M					UK Biobank
CHR	BP	SNP	A1	A2	N	P	P(R)	BETA	BETA(R)	Q	I		FRQ	BETA	SE	P		FRQ	BETA	SE	P		FRQ	BETA	SE	P		OR	SE	P
5	12184609	rs77503578	C	T	3	3.931e-08	3.931e-08	0.2208	0.2208	0.5573	0		0.9822	0.2401	0.0472	3.627e-07		0.9806	0.1131	0.1078	0.2944		0.9829	0.2278	0.1089	0.03659		1.12075	0.114656	0.320107
19	9219444	rs12972617	A	C	3	3.811e-08	3.811e-08	-0.0634	-0.0634	0.9741	0		0.6395	-0.065	0.0137	2.194e-06		0.6628	-0.0578	0.0306	0.05871		0.6706	-0.0612	0.0298	0.03995		0.999497	0.0292922	0.986296
19	9219445	rs12972618	A	C	3	3.811e-08	3.811e-08	-0.0634	-0.0634	0.9741	0		0.6395	-0.065	0.0137	2.199e-06		0.6628	-0.0578	0.0306	0.05873		0.6706	-0.0612	0.0298	0.03994		0.999587	0.0292917	0.988759
19	9219601	rs11882292	A	G	3	3.793e-08	3.793e-08	-0.064	-0.064	0.8393	0		0.6847	-0.064	0.0138	3.459e-06		0.7055	-0.0509	0.0312	0.1023		0.7124	-0.0766	0.0302	0.0111		0.994596	0.0303957	0.85851
19	9219616	rs11881254	C	T	3	4.482e-08	4.482e-08	-0.0637	-0.0637	0.797	0		0.6852	-0.064	0.0138	3.217e-06		0.7053	-0.0479	0.0312	0.125		0.7123	-0.0771	0.0302	0.01067		0.995545	0.030403	0.883237

## Sheet: Supplementary Table 2
Supplementary Table 2: Genetic correlation results from LD-hub for both suicide attempt phenotypes and a combined z-score meta-analysis. Yellow cells denote nominal significance (p < 0.05). Red cells denote significance after correcting for 466 tests.
				UKB					BioVU					Meta-analysis
Phenotype	PMID	Category		rg	SE	Z	p		rg	SE	Z	p		Z	P
Depressive symptoms	27089181	psychiatric		0.4983	0.1123	4.4355	9.1865e-06		0.7972	0.1974	4.0389	5.37e-05		5.992	2.07276e-09
Neuroticism	27089181	personality		0.3169	0.0825	3.8434	0.0001		0.4899	0.149	3.2876	0.001		5.042	4.60691e-07
Insomnia	27992416	sleeping		0.3428	0.1224	2.8004	0.0051		0.6471	0.1765	3.6666	0.0002		4.573	4.8079e-06
Schizophrenia	25056061	psychiatric		0.2681	0.0791	3.3892	0.0007		0.3514	0.1141	3.0786	0.0021		4.573	4.8079e-06
Insomnia	28604731	sleeping		0.3799	0.1465	2.5939	0.0095		0.8128	0.2169	3.7465	0.0002		4.483	7.36009e-06
Major depressive disorder	22472876	psychiatric		0.436	0.1701	2.5625	0.0104		0.7507	0.2095	3.5829	0.0003		4.345	1.39276e-05
Age of first birth	27798627	reproductive		-0.1549	0.0774	-2.0009	0.0454		-0.5805	0.1413	-4.1082	3.9883e-05		-4.32	1.56029e-05
PGC cross-disorder analysis	23453885	psychiatric		0.3068	0.1221	2.5138	0.0119		0.5982	0.1995	2.9979	0.0027		3.897	9.73916e-05
Number of children ever born	27798627	reproductive		0.261	0.1097	2.3796	0.0173		0.3574	0.13	2.7495	0.006		3.627	0.000286733
Subjective well being	27089181	psychiatric		-0.2825	0.1113	-2.5384	0.0111		-0.3423	0.1494	-2.2912	0.022		-3.415	0.00063782
Bipolar disorder	21926972	psychiatric		0.2826	0.1029	2.7454	0.006		0.2265	0.1234	1.836	0.0664		3.24	0.0011953
Ever vs never smoked	20418890	smoking_behaviour		0.1221	0.1144	1.067	0.286		0.5331	0.1576	3.3821	0.0007		3.146	0.0016552
Age at Menopause	26414677	reproductive		-0.1807	0.1036	-1.745	0.081		-0.302	0.1255	-2.4063	0.0161		-2.935	0.00333548
Mean Thalamus	25607358	brain_volume		-0.359	0.1923	-1.8673	0.0619		-0.5	0.2637	-1.896	0.058		-2.661	0.0077909
Obesity class 3	23563607	anthropometric		0.2703	0.139	1.9442	0.0519		0.2504	0.1394	1.7956	0.0726		2.644	0.00819327
Neuroticism	24828478	personality		0.1961	0.1479	1.326	0.1848		0.5312	0.2289	2.3201	0.0203		2.578	0.0099374
Sleep duration	27494321	sleeping		-0.0895	0.0976	-0.9173	0.359		-0.403	0.1504	-2.6796	0.0074		-2.543	0.0109905
Forced expiratory volume in 1 second (FEV1)/Forced Vital capacity(FVC)	26635082	lung_function		-0.3101	0.1485	-2.0878	0.0368		-0.2251	0.1659	-1.3567	0.1749		-2.436	0.0148507
Mothers age at death	27015805	aging		-0.2759	0.174	-1.5859	0.1128		-0.4189	0.2297	-1.8232	0.0683		-2.411	0.0159088
Difference in height between adolescence and adulthood; age 14	23449627	anthropometric		-0.3867	0.2055	-1.882	0.0598		-0.3068	0.217	-1.4135	0.1575		-2.33	0.0198062
Lung cancer (squamous cell)	24880342	cancer		0.0969	0.2541	0.3815	0.7028		1.0396	0.3628	2.8654	0.0042		2.296	0.0216759
Forced expiratory volume in 1 second (FEV1)	21946350	lung_function		-0.2649	0.1424	-1.8603	0.0628		-0.2499	0.1804	-1.3853	0.166		-2.295	0.0217331
Neo-openness to experience	21173776	personality		0.6471	0.2398	2.699	0.007		0.1427	0.2611	0.5465	0.5847		2.295	0.0217331
Mean diameter for VLDL particles	27005778	metabolites		0.197	0.1608	1.2251	0.2206		0.4176	0.2082	2.006	0.0449		2.285	0.0223128
Age at Menarche	25231870	reproductive		-0.1527	0.0698	-2.1874	0.0287		-0.0628	0.0763	-0.8235	0.4102		-2.129	0.0332543
Femoral Neck bone mineral density	26367794	bone		-0.2569	0.1116	-2.3017	0.0213		-0.0794	0.1242	-0.6396	0.5224		-2.08	0.0375255
Birth weight	27680694	anthropometric		-0.076	0.0808	-0.9412	0.3466		-0.198	0.1028	-1.9251	0.0542		-2.027	0.0426624
Phospholipids in medium HDL	27005778	metabolites		-0.3385	0.2114	-1.6013	0.1093		-0.3261	0.2583	-1.2626	0.2067		-2.025	0.0428674
Squamous cell lung cancer	27488534	cancer		-0.0495	0.1998	-0.2478	0.8043		0.9219	0.3004	3.0689	0.0021		1.995	0.0460429
Mean Accumbens	25607358	brain_volume		-0.4779	0.2288	-2.0881	0.0368		-0.1854	0.2944	-0.6296	0.5289		-1.922	0.0546058
Extreme bmi	23563607	anthropometric		0.1564	0.1101	1.4199	0.1556		0.1483	0.1147	1.2933	0.1959		1.919	0.0549843
Lung cancer (all)	24880342	cancer		-0.0902	0.1723	-0.5236	0.6006		0.7462	0.2311	3.2292	0.0012		1.913	0.0557481
Chronotype	27494321	sleeping		-0.138	0.0875	-1.5765	0.1149		-0.1172	0.1079	-1.0866	0.2772		-1.883	0.0597004
Difference in height between childhood and adulthood; age 8	23449627	anthropometric		-0.2607	0.1524	-1.7104	0.0872		-0.1728	0.1836	-0.9409	0.3467		-1.875	0.0607927
Concentration of medium HDL particles	27005778	metabolites		-0.267	0.2203	-1.2123	0.2254		-0.4057	0.2888	-1.4046	0.1602		-1.85	0.0643135
Forced expiratory volume in 1 second (FEV1)/Forced Vital capacity(FVC)	21946350	lung_function		-0.127	0.1241	-1.0238	0.3059		-0.2341	0.1478	-1.5841	0.1132		-1.844	0.0651831
Attention deficit hyperactivity disorder (GC)	27663945	psychiatric		0.0529	0.2327	0.2273	0.8202		0.8522	0.3762	2.2649	0.0235		1.762	0.0780693
Attention deficit hyperactivity disorder (No GC)	27663945	psychiatric		0.0508	0.2322	0.2187	0.8269		0.8533	0.3756	2.2717	0.0231		1.761	0.0782384
Mean diameter for LDL particles	27005778	metabolites		-0.5505	0.3179	-1.7318	0.0833		-0.2374	0.3245	-0.7315	0.4645		-1.742	0.0815084
Child birth weight	23202124	anthropometric		-0.1344	0.1312	-1.0239	0.3059		-0.264	0.1893	-1.3945	0.1632		-1.71	0.0872659
Concentration of large VLDL particles	27005778	metabolites		0.121	0.1617	0.7485	0.4542		0.3397	0.2077	1.6352	0.102		1.686	0.0917958
Excessive daytime sleepiness	27992416	sleeping		0.1203	0.1167	1.0307	0.3027		0.1772	0.131	1.3526	0.1762		1.685	0.0919886
Total lipids in medium HDL	27005778	metabolites		-0.2164	0.2239	-0.9665	0.3338		-0.4243	0.3013	-1.4085	0.159		-1.679	0.093152
Triglycerides in chylomicrons and largest VLDL particles	27005778	metabolites		0.1708	0.1892	0.9027	0.3667		0.3333	0.228	1.4617	0.1438		1.672	0.0945243
Childhood IQ	23358156	education		-0.0739	0.1607	-0.4598	0.6456		-0.5874	0.3098	-1.8962	0.0579		-1.666	0.0957134
Attention deficit hyperactivity disorder	20732625	psychiatric		0.0652	0.2043	0.319	0.7497		0.5885	0.2987	1.9702	0.0488		1.619	0.105447
Free cholesterol in medium HDL	27005778	metabolites		-0.2378	0.2085	-1.1403	0.2542		-0.2956	0.2599	-1.1373	0.2554		-1.611	0.10718
Femoral neck bone mineral density	22504420	bone		-0.2323	0.0986	-2.3556	0.0185		0.0107	0.1075	0.0991	0.9211		-1.596	0.110489
Triglycerides in medium VLDL	27005778	metabolites		0.1466	0.1743	0.8406	0.4006		0.3051	0.2197	1.3885	0.165		1.576	0.115026
College completion	23722424	education		0.0909	0.1013	0.8979	0.3692		-0.4773	0.1541	-3.0974	0.002		-1.555	0.119946
Fasting proinsulin	20081858	glycemic		0.1129	0.1968	0.5734	0.5664		0.431	0.2655	1.6237	0.1044		1.554	0.120184
Concentration of very large VLDL particles	27005778	metabolites		0.1756	0.1674	1.049	0.2942		0.2294	0.1999	1.1473	0.2513		1.553	0.120423
Former vs Current smoker	20418890	smoking_behaviour		0.1308	0.166	0.7878	0.4308		-0.6178	0.2075	-2.9769	0.0029		-1.548	0.121622
Fathers age at death	27015805	aging		-0.0106	0.1289	-0.0822	0.9345		-0.4896	0.238	-2.0565	0.0397		-1.512	0.130534
Triglycerides in large VLDL	27005778	metabolites		0.1372	0.1642	0.8357	0.4034		0.2697	0.2072	1.3017	0.193		1.511	0.130788
Mean Caudate	25607358	brain_volume		0.0026	0.139	0.019	0.9848		0.3753	0.1846	2.0331	0.042		1.451	0.14678
Neo-conscientiousness	21173776	personality		-0.1856	0.2293	-0.8093	0.4184		-0.3899	0.3144	-1.2403	0.2149		-1.449	0.147338
Waist-to-hip ratio	25673412	anthropometric		-0.157	0.0847	-1.8541	0.0637		0.379	0.0977	3.8796	0.0001		1.432	0.152144
Cigarettes smoked per day	20418890	smoking_behaviour		0.0156	0.1781	0.0876	0.9302		0.4134	0.2164	1.9102	0.0561		1.413	0.157656
Phospholipids in very small VLDL	27005778	metabolites		-0.4684	0.2402	-1.9498	0.0512		-0.0046	0.2565	-0.0179	0.9857		-1.391	0.164225
Cholesterol esters in large VLDL	27005778	metabolites		0.1369	0.1483	0.9232	0.3559		0.1873	0.1797	1.0422	0.2973		1.39	0.164529
Parents age at death	27015805	aging		-0.1144	0.1652	-0.6924	0.4887		-0.2732	0.2148	-1.2722	0.2033		-1.389	0.164833
Urate	23263486	other		0.0164	0.0752	0.2187	0.8269		0.2078	0.1199	1.7338	0.083		1.381	0.167279
Childhood obesity	22484627	anthropometric		0.033	0.1083	0.3048	0.7605		0.255	0.1559	1.6354	0.102		1.372	0.170063
Obesity class 1	23563607	anthropometric		0.0518	0.079	0.6563	0.5116		0.1165	0.0971	1.2002	0.2301		1.313	0.189183
Total lipids in large VLDL	27005778	metabolites		0.1215	0.156	0.7787	0.4362		0.2123	0.1986	1.0689	0.2851		1.306	0.191553
Autism spectrum disorder	0	psychiatric		0.147	0.131	1.1221	0.2618		0.1145	0.1594	0.7179	0.4728		1.301	0.193258
Total lipids in small HDL	27005778	metabolites		-0.0837	0.2441	-0.3429	0.7316		-0.4416	0.2986	-1.4788	0.1392		-1.288	0.197746
Phospholipids in chylomicrons and largest VLDL particles	27005778	metabolites		0.1096	0.173	0.6336	0.5264		0.2481	0.2115	1.1729	0.2408		1.277	0.201602
Triglycerides in very large VLDL	27005778	metabolites		0.1193	0.1611	0.7403	0.4591		0.2134	0.2003	1.0655	0.2867		1.277	0.201602
Mean Hippocampus	25607358	brain_volume		-0.3815	0.2069	-1.8436	0.0652		0.0106	0.2348	0.0452	0.964		-1.272	0.203373
Concentration of very small VLDL particles	27005778	metabolites		-0.3592	0.1903	-1.8879	0.059		0.0264	0.2109	0.1254	0.9002		-1.246	0.212764
Triglycerides in IDL	27005778	metabolites		-0.3507	0.2035	-1.7236	0.0848		-0.0065	0.2221	-0.0294	0.9766		-1.24	0.214975
Acetate	27005778	metabolites		0.1046	0.2125	0.4922	0.6226		0.3423	0.2717	1.2598	0.2077		1.239	0.215345
Forced expiratory volume in 1 second (FEV1)/Forced Vital capacity(FVC)	28166213	lung_function		0.0341	0.0892	0.3826	0.702		-0.2342	0.1097	-2.135	0.0328		-1.239	0.215345
Years of schooling (proxy cognitive performance)	25201988	education		0.1463	0.0937	1.561	0.1185		-0.6415	0.1939	-3.3086	0.0009		-1.236	0.216459
Primary sclerosing cholangitis	27992413	autoimmune		-0.1088	0.1416	-0.7683	0.4423		-0.1615	0.1669	-0.9675	0.3333		-1.227	0.219823
Total cholesterol in medium HDL	27005778	metabolites		-0.16	0.2229	-0.718	0.4727		-0.3026	0.2977	-1.0162	0.3095		-1.226	0.220199
Lumbar spine bone mineral density	22504420	bone		-0.1288	0.1109	-1.1618	0.2453		-0.063	0.1124	-0.5605	0.5752		-1.218	0.223224
Alanine	27005778	metabolites		0.0662	0.176	0.3761	0.7068		0.2842	0.2121	1.3399	0.1803		1.213	0.22513
Average number of methylene groups per a double bond	27005778	metabolites		0.2144	0.1582	1.3553	0.1753		0.0648	0.1874	0.346	0.7294		1.203	0.228976
Free cholesterol in medium VLDL	27005778	metabolites		0.0731	0.1672	0.4372	0.6619		0.2523	0.2016	1.2515	0.2108		1.194	0.232478
Total lipids in very large VLDL	27005778	metabolites		0.1227	0.1549	0.7925	0.4281		0.1691	0.1951	0.8668	0.386		1.173	0.240796
Alzheimers disease	24162737	neurological		-0.3243	0.1935	-1.6754	0.0938		0.008	0.2062	0.039	0.9689		-1.157	0.247272
Intelligence	28530673	cognitive		0.1862	0.0922	2.0187	0.0435		-0.5338	0.1462	-3.6519	0.0003		-1.155	0.24809
Lung cancer	27488534	cancer		-0.2322	0.1519	-1.5289	0.1263		0.608	0.1925	3.1583	0.0016		1.152	0.249321
Total cholesterol in large VLDL	27005778	metabolites		0.0572	0.1713	0.3338	0.7386		0.2569	0.1992	1.29	0.1971		1.148	0.250969
Concentration of medium VLDL particles	27005778	metabolites		0.0756	0.1489	0.5075	0.6118		0.1955	0.1781	1.0979	0.2722		1.135	0.256375
Ferritin	25352340	metal		-0.3225	0.2198	-1.4671	0.1424		-0.0298	0.2934	-0.1017	0.919		-1.109	0.26743
Total Cholesterol	20686565	lipids		-0.1426	0.0901	-1.583	0.1134		0.0018	0.0984	0.0185	0.9852		-1.106	0.268727
Obesity class 2	23563607	anthropometric		0.0686	0.0926	0.7416	0.4584		0.081	0.1009	0.8021	0.4225		1.092	0.274833
Free cholesterol in large VLDL	27005778	metabolites		0.062	0.1581	0.392	0.6951		0.2201	0.1921	1.1458	0.2519		1.087	0.277037
Total lipids in very small VLDL	27005778	metabolites		-0.3407	0.1957	-1.7406	0.0818		0.0455	0.2181	0.2084	0.8349		-1.083	0.278808
Phenylalanine	27005778	metabolites		0.2751	0.2335	1.1783	0.2387		0.0919	0.268	0.3428	0.7317		1.076	0.281927
Total lipids in medium VLDL	27005778	metabolites		0.0435	0.1528	0.2844	0.7761		0.236	0.1914	1.2331	0.2175		1.073	0.283271
Tyrosine	27005778	metabolites		0.1517	0.1882	0.8058	0.4204		0.1672	0.2352	0.7108	0.4772		1.072	0.28372
Amyotrophic lateral sclerosis	27455348	neurological		-0.4538	0.1981	-2.2911	0.022		0.1832	0.2353	0.7784	0.4363		-1.07	0.284619
Eczema	26482879	autoimmune		-0.0553	0.1621	-0.3412	0.733		0.3745	0.2047	1.8296	0.0673		1.052	0.2928
Phospholipids in IDL	27005778	metabolites		-0.5086	0.2912	-1.7467	0.0807		0.0838	0.2932	0.2857	0.7751		-1.033	0.301604
Years of schooling 2016	27225129	education		0.192	0.071	2.7041	0.0068		-0.5293	0.1275	-4.1514	3.3043e-05		-1.023	0.306308
Years of schooling 2013	23722424	education		0.191	0.1004	1.9026	0.0571		-0.5794	0.1734	-3.342	0.0008		-1.018	0.308678
Phospholipids in medium VLDL	27005778	metabolites		0.0275	0.1656	0.1662	0.868		0.2602	0.2084	1.2482	0.2119		1	0.317311
Total lipids in chylomicrons and largest VLDL particles	27005778	metabolites		0.0313	0.1703	0.184	0.854		0.2581	0.2144	1.2038	0.2287		0.981	0.326593
Total lipids in very large HDL	27005778	metabolites		0.1391	0.246	0.5655	0.5717		0.2209	0.2698	0.8187	0.4129		0.979	0.32758
Concentration of IDL particles	27005778	metabolites		-0.402	0.2543	-1.581	0.1139		0.0581	0.2735	0.2125	0.8318		-0.968	0.333044
Phospholipids in very large VLDL	27005778	metabolites		0.0779	0.1699	0.4586	0.6465		0.1864	0.2053	0.9079	0.3639		0.966	0.334044
Primary biliary cirrhosis	26394269	autoimmune		-0.1943	0.1263	-1.5378	0.1241		0.0283	0.1596	0.1775	0.8591		-0.962	0.33605
Anorexia Nervosa	24514567	psychiatric		0.0574	0.0809	0.7093	0.4781		0.07	0.1084	0.6453	0.5187		0.958	0.338063
Cholesterol esters in medium HDL	27005778	metabolites		-0.0317	0.2344	-0.1353	0.8924		-0.3787	0.3168	-1.1954	0.2319		-0.941	0.346705
Forced Vital capacity(FVC)	26635082	lung_function		0.2127	0.1279	1.6633	0.0963		-0.05	0.139	-0.3595	0.7192		0.922	0.356529
Asthma	17611496	autoimmune		0.2482	0.1623	1.5295	0.1261		-0.0497	0.1978	-0.2514	0.8015		0.904	0.365995
Triglycerides in small VLDL	27005778	metabolites		-0.0142	0.1653	-0.0859	0.9316		0.2662	0.199	1.3373	0.1811		0.885	0.376157
Ratio of bisallylic groups to total fatty acids	27005778	metabolites		-0.1235	0.1291	-0.9562	0.339		-0.0446	0.1682	-0.2651	0.7909		-0.864	0.387588
Free cholesterol in IDL	27005778	metabolites		-0.4192	0.2565	-1.6345	0.1021		0.1227	0.2789	0.4398	0.6601		-0.845	0.398111
Total lipids in IDL	27005778	metabolites		-0.3819	0.2569	-1.4868	0.1371		0.0841	0.2788	0.3016	0.763		-0.838	0.402031
Waist circumference	25673412	anthropometric		-0.0825	0.0736	-1.1207	0.2624		0.2174	0.0943	2.3063	0.0211		0.838	0.402031
HbA1C	20858683	glycemic		0.0956	0.1569	0.6092	0.5424		0.0963	0.1717	0.5609	0.5749		0.827	0.408237
Serum total triglycerides	27005778	metabolites		0.005	0.1574	0.032	0.9745		0.2269	0.2003	1.1327	0.2573		0.824	0.40994
Total cholesterol in medium VLDL	27005778	metabolites		-0.0443	0.1584	-0.2798	0.7797		0.2832	0.1969	1.438	0.1504		0.819	0.412786
Total cholesterol in very large HDL	27005778	metabolites		0.1316	0.3107	0.4236	0.6719		0.2569	0.3609	0.7117	0.4767		0.803	0.421975
Phospholipids in large HDL	27005778	metabolites		-0.07	0.1522	-0.4596	0.6458		-0.1201	0.1801	-0.667	0.5047		-0.797	0.425451
Free cholesterol in very large HDL	27005778	metabolites		0.1474	0.2637	0.5589	0.5762		0.1658	0.2927	0.5665	0.571		0.796	0.426032
Ratio of bisallylic groups to double bonds	27005778	metabolites		-0.1164	0.1223	-0.9517	0.3413		-0.0275	0.1578	-0.1742	0.8617		-0.796	0.426032
LDL cholesterol	20686565	lipids		-0.1242	0.1045	-1.1885	0.2346		0.011	0.1162	0.0942	0.9249		-0.774	0.438931
Leptin_not_adjBMI	26833098	hormone		-0.0035	0.1604	-0.0217	0.9827		0.1788	0.1634	1.094	0.2739		0.758	0.448451
Body mass index	20935630	anthropometric		0.0383	0.0817	0.469	0.6391		0.0467	0.0783	0.5966	0.5508		0.753	0.45145
Average number of double bonds in a fatty acid chain	27005778	metabolites		-0.0771	0.1521	-0.5067	0.6124		-0.109	0.1983	-0.5499	0.5824		-0.747	0.455064
Acetoacetate	27005778	metabolites		0.1587	0.1931	0.8221	0.411		-0.5396	0.2884	-1.8707	0.0614		-0.741	0.458693
Urinary albumin-to-creatinine ratio (non-diabetes)	26631737	kidney		0.078	0.1555	0.502	0.6156		-0.3157	0.2039	-1.5486	0.1215		-0.74	0.4593
Total cholesterol in HDL	27005778	metabolites		-0.1095	0.1715	-0.6389	0.5229		-0.0823	0.2093	-0.393	0.6943		-0.73	0.46539
Child birth length	25281659	anthropometric		0.2462	0.1326	1.8572	0.0633		-0.1589	0.1875	-0.8472	0.3969		0.714	0.475227
Phospholipids in large LDL	27005778	metabolites		-0.4079	0.2752	-1.4822	0.1383		0.1406	0.2808	0.5008	0.6165		-0.694	0.487682
Body fat	26833246	anthropometric		-0.1795	0.1071	-1.6759	0.0938		0.3477	0.1312	2.6508	0.008		0.689	0.490823
Phospholipids in large VLDL	27005778	metabolites		-0.0013	0.1578	-0.0085	0.9932		0.1935	0.2011	0.9623	0.3359		0.674	0.500311
Free cholesterol	27005778	metabolites		-0.3067	0.3099	-0.9896	0.3224		0.0161	0.3458	0.0466	0.9628		-0.667	0.504772
Concentration of small VLDL particles	27005778	metabolites		-0.0174	0.1562	-0.1112	0.9115		0.1916	0.1858	1.0312	0.3024		0.651	0.515046
Glutamine	27005778	metabolites		-0.0285	0.1947	-0.1463	0.8837		-0.2032	0.2642	-0.7692	0.4418		-0.647	0.517632
2hr glucose adjusted for BMI	20081857	glycemic		-0.1513	0.2123	-0.7126	0.4761		0.3815	0.2379	1.6037	0.1088		0.63	0.528695
Type 2 Diabetes	22885922	glycemic		-0.1575	0.1212	-1.2996	0.1937		0.0588	0.1431	0.4111	0.681		-0.628	0.530004
Total lipids in small VLDL	27005778	metabolites		-0.0227	0.1605	-0.1412	0.8877		0.1934	0.1887	1.0247	0.3055		0.625	0.531971
Overweight	23563607	anthropometric		0.0209	0.0819	0.255	0.7987		0.0638	0.1021	0.6256	0.5316		0.623	0.533285
Cholesterol esters in medium VLDL	27005778	metabolites		-0.0517	0.1517	-0.3406	0.7334		0.2263	0.188	1.2033	0.2289		0.61	0.541862
Coronary artery disease	26343387	cardiometabolic		-0.0547	0.0824	-0.6631	0.5073		0.1517	0.0995	1.5243	0.1274		0.609	0.542524
Forced expiratory volume in 1 second (FEV1)	26635082	lung_function		0.0592	0.127	0.4657	0.6414		-0.2093	0.1592	-1.3147	0.1886		-0.6	0.548506
Extreme waist-to-hip ratio	23563607	anthropometric		-0.2075	0.1666	-1.2451	0.2131		0.3978	0.191	2.0829	0.0373		0.592	0.553851
Age of smoking initiation	20418890	smoking_behaviour		0.237	0.2014	1.1769	0.2392		-0.4965	0.2474	-2.0063	0.0448		-0.586	0.557876
Chronic Kidney Disease	26831199	kidney		0.0322	0.1899	0.1695	0.8654		0.1549	0.2349	0.6591	0.5098		0.586	0.557876
Description of average fatty acid chain length; not actual carbon number	27005778	metabolites		0.0971	0.2081	0.4663	0.641		-0.3543	0.2747	-1.29	0.1971		-0.582	0.560567
Celiac disease	20190752	autoimmune		0.0329	0.1591	0.2067	0.8363		-0.1864	0.1816	-1.0265	0.3047		-0.58	0.561915
Phospholipids in very large HDL	27005778	metabolites		0.064	0.1921	0.3331	0.7391		0.1001	0.2052	0.4878	0.6257		0.58	0.561915
Cholesterol esters in large HDL	27005778	metabolites		0.065	0.1607	0.4045	0.6858		0.0728	0.1763	0.4131	0.6795		0.578	0.563264
Transferrin	25352340	metal		0.109	0.2248	0.4849	0.6278		0.0732	0.2198	0.3329	0.7392		0.578	0.563264
Forearm Bone mineral density	26367794	bone		0.0541	0.241	0.2245	0.8224		-0.3238	0.3185	-1.0166	0.3093		-0.56	0.575479
Total cholesterol in IDL	27005778	metabolites		-0.3444	0.2611	-1.3189	0.1872		0.1542	0.29	0.5317	0.595		-0.557	0.577527
Fasting glucose main effect	22581228	glycemic		0.0962	0.1039	0.9257	0.3546		-0.0178	0.1249	-0.1427	0.8865		0.554	0.579579
Creatinine	27005778	metabolites		-0.0245	0.1528	-0.1606	0.8724		-0.1042	0.1725	-0.6041	0.5458		-0.541	0.588508
Lumbar Spine bone mineral density	26367794	bone		-0.0977	0.114	-0.8571	0.3914		0.012	0.1244	0.0967	0.923		-0.538	0.590577
Free cholesterol in large LDL	27005778	metabolites		-0.385	0.27	-1.4257	0.1539		0.1955	0.2925	0.6685	0.5038		-0.535	0.59265
Concentration of large LDL particles	27005778	metabolites		-0.2925	0.2502	-1.1691	0.2424		0.1157	0.2789	0.4147	0.6784		-0.533	0.594034
Crohns disease	26192919	autoimmune		-0.0779	0.1001	-0.7783	0.4364		0.0084	0.1075	0.0778	0.938		-0.495	0.6206
Concentration of very large HDL particles	27005778	metabolites		0.2009	0.2326	0.8637	0.3878		-0.0414	0.2417	-0.1715	0.8638		0.489	0.624842
22:6 docosahexaenoic acid	27005778	metabolites		-0.1151	0.2015	-0.5714	0.5677		-0.028	0.2436	-0.1151	0.9084		-0.485	0.627676
Triglycerides in small HDL	27005778	metabolites		-0.3129	0.2304	-1.3579	0.1745		0.1798	0.2664	0.6749	0.4997		-0.483	0.629096
Systemic lupus erythematosus	26502338	autoimmune		-0.1763	0.1228	-1.4359	0.151		0.1174	0.1543	0.7609	0.4467		-0.477	0.633362
Platelet count	22139419	haemotological		-0.0494	0.0937	-0.5272	0.598		0.1441	0.1204	1.1968	0.2314		0.473	0.636213
HOMA-B	20081858	glycemic		-0.1311	0.1352	-0.9698	0.3321		0.0474	0.1559	0.3041	0.761		-0.471	0.637641
Mono-unsaturated fatty acids	27005778	metabolites		0.107	0.2118	0.5053	0.6133		0.0375	0.2326	0.1613	0.8718		0.471	0.637641
Glycoprotein acetyls; mainly a1-acid glycoprotein	27005778	metabolites		0.0584	0.1936	0.3018	0.7628		0.0807	0.2253	0.3584	0.72		0.467	0.6405
Albumin	27005778	metabolites		-0.0866	0.2354	-0.3677	0.7131		-0.0747	0.2777	-0.2691	0.7878		-0.45	0.65271
Concentration of large HDL particles	27005778	metabolites		-0.0365	0.151	-0.2419	0.8089		-0.0664	0.1736	-0.3827	0.702		-0.442	0.658489
Omega-9 and saturated fatty acids	27005778	metabolites		0.091	0.2377	0.3829	0.7018		0.0583	0.261	0.2234	0.8232		0.429	0.667923
Forced Vital capacity(FVC)	28166213	lung_function		0.0743	0.0935	0.7946	0.4269		-0.0203	0.101	-0.2013	0.8405		0.42	0.674485
Total lipids in large LDL	27005778	metabolites		-0.2752	0.2492	-1.1042	0.2695		0.1436	0.2814	0.5105	0.6097		-0.42	0.674485
Free cholesterol in small VLDL	27005778	metabolites		-0.084	0.175	-0.4798	0.6314		0.228	0.2148	1.0617	0.2884		0.411	0.681073
Urinary albumin-to-creatinine ratio	26631737	kidney		0.0735	0.1597	0.4605	0.6451		-0.2037	0.1956	-1.0413	0.2977		-0.411	0.681073
ICV	25607358	brain_volume		0.0212	0.1815	0.117	0.9068		-0.1602	0.2328	-0.6882	0.4913		-0.404	0.686213
Leucine	27005778	metabolites		0.1738	0.2329	0.746	0.4557		-0.0489	0.2738	-0.1787	0.8582		0.401	0.68842
Mean Putamen	25607358	brain_volume		-0.0811	0.1343	-0.6038	0.546		0.0116	0.1658	0.0697	0.9445		-0.378	0.705431
Total cholesterol in small VLDL	27005778	metabolites		-0.1428	0.202	-0.7069	0.4796		0.2897	0.2333	1.2419	0.2143		0.378	0.705431
Forced expiratory volume in 1 second (FEV1)	28166213	lung_function		0.0866	0.0951	0.9107	0.3624		-0.1532	0.108	-1.4193	0.1558		-0.36	0.718847
Triglycerides in very small VLDL	27005778	metabolites		-0.1641	0.1676	-0.9792	0.3275		0.093	0.1903	0.4885	0.6252		-0.347	0.728591
Multiple sclerosis	21833088	autoimmune		-0.0677	0.241	-0.2811	0.7786		0.1986	0.263	0.7548	0.4503		0.335	0.737625
Omega-3 fatty acids	27005778	metabolites		-0.1591	0.1975	-0.8052	0.4207		0.0694	0.209	0.332	0.7399		-0.335	0.737625
Total cholesterol in small LDL	27005778	metabolites		-0.1883	0.2314	-0.8139	0.4157		0.1038	0.2847	0.3647	0.7153		-0.318	0.750485
Mean Pallidum	25607358	brain_volume		-0.1407	0.1863	-0.7553	0.4501		0.2719	0.2259	1.2034	0.2288		0.317	0.751244
Citrate	27005778	metabolites		-0.1999	0.2123	-0.9416	0.3464		0.1186	0.2331	0.5087	0.611		-0.306	0.759605
Rheumatoid Arthritis	24390342	autoimmune		-0.0718	0.0931	-0.7713	0.4406		0.0392	0.1148	0.3414	0.7328		-0.304	0.761128
Apolipoprotein B	27005778	metabolites		-0.2518	0.2251	-1.1183	0.2634		0.1797	0.2594	0.6928	0.4884		-0.301	0.763414
Total cholesterol in large LDL	27005778	metabolites		-0.3327	0.2614	-1.273	0.203		0.2505	0.2925	0.8565	0.3917		-0.295	0.767994
Phospholipids in small VLDL	27005778	metabolites		-0.0921	0.1676	-0.5493	0.5828		0.188	0.1965	0.9569	0.3386		0.288	0.773347
HDL cholesterol	20686565	lipids		0.0575	0.0917	0.6272	0.5305		-0.1168	0.114	-1.0254	0.3052		-0.282	0.777944
Leptin_adjBMI	26833098	hormone		0.1198	0.1617	0.7411	0.4586		-0.0643	0.1869	-0.3443	0.7306		0.281	0.77871
HOMA-IR	20081858	glycemic		-0.1645	0.1586	-1.0371	0.2997		0.1149	0.1778	0.646	0.5183		-0.277	0.78178
Infant head circumference	22504419	anthropometric		-0.0559	0.1633	-0.3425	0.732		0.1451	0.211	0.6876	0.4917		0.244	0.807231
Triglycerides in very large HDL	27005778	metabolites		-0.1823	0.1929	-0.9449	0.3447		0.1309	0.2182	0.5998	0.5486		-0.244	0.807231
Parkinsons disease	19915575	neurological		-0.0059	0.1235	-0.0478	0.9619		0.0625	0.1616	0.3865	0.6991		0.239	0.811106
Concentration of medium LDL particles	27005778	metabolites		-0.2023	0.2332	-0.8677	0.3856		0.1468	0.2684	0.5469	0.5845		-0.227	0.820424
Height; Females at age 10 and males at age 12	23449627	anthropometric		0.1064	0.1211	0.8779	0.38		-0.1753	0.1478	-1.1863	0.2355		-0.218	0.827429
Total cholesterol in large HDL	27005778	metabolites		-0.0285	0.1562	-0.1826	0.8551		0.0925	0.1894	0.4884	0.6253		0.216	0.828988
Serum cystatin c	26831199	kidney		-0.0937	0.1226	-0.7644	0.4447		0.0747	0.1575	0.4746	0.6351		-0.205	0.837572
Total lipids in large HDL	27005778	metabolites		-0.0243	0.1515	-0.1605	0.8725		-0.0223	0.1742	-0.1279	0.8982		-0.204	0.838353
Heart rate	23583979	haemotological		0.028	0.1048	0.2671	0.7894		0.0016	0.1172	0.0138	0.989		0.199	0.842263
Total cholesterol in LDL	27005778	metabolites		-0.2435	0.2494	-0.9762	0.329		0.2049	0.2938	0.6974	0.4856		-0.197	0.843828
Free cholesterol in large HDL	27005778	metabolites		-0.0418	0.1592	-0.2628	0.7927		-0.0026	0.1907	-0.0137	0.9891		-0.196	0.84461
Serum total cholesterol	27005778	metabolites		-0.1901	0.2379	-0.7994	0.4241		0.1511	0.2862	0.5279	0.5975		-0.192	0.847742
Cholesterol esters in large LDL	27005778	metabolites		-0.2318	0.2425	-0.9558	0.3392		0.1936	0.2813	0.6882	0.4913		-0.189	0.850093
Triglycerides	20686565	lipids		-0.1523	0.0862	-1.767	0.0772		0.1507	0.0997	1.5111	0.1308		-0.181	0.856368
Inflammatory Bowel Disease (Euro)	26192919	autoimmune		-0.0892	0.0989	-0.9023	0.3669		0.0666	0.1029	0.6476	0.5172		-0.18	0.857153
Lung adenocarcinoma	27488534	cancer		-0.3744	0.2286	-1.6377	0.1015		0.4885	0.2618	1.8657	0.0621		0.161	0.872093
Mean diameter for HDL particles	27005778	metabolites		-0.038	0.1584	-0.2397	0.8106		0.0842	0.1815	0.4638	0.6428		0.158	0.874457
Sitting height ratio	25865494	anthropometric		0.0412	0.1317	0.3127	0.7545		-0.0895	0.173	-0.5176	0.6047		-0.145	0.884711
Fasting insulin main effect	22581228	glycemic		-0.133	0.1325	-1.0042	0.3153		0.2123	0.1768	1.2009	0.2298		0.139	0.88945
18:2 linoleic acid (LA)	27005778	metabolites		-0.1345	0.1936	-0.6948	0.4872		0.1991	0.2241	0.8888	0.3741		0.137	0.891031
Serum creatinine	26831199	kidney		0.0056	0.0807	0.0688	0.9451		-0.0256	0.0982	-0.2608	0.7943		-0.136	0.891821
Adiponectin	22479202	cardiometabolic		0.1702	0.1476	1.153	0.2489		-0.1959	0.1997	-0.9806	0.3268		0.122	0.902899
Isoleucine	27005778	metabolites		0.0009	0.1837	0.0047	0.9962		-0.0374	0.2186	-0.1711	0.8642		-0.118	0.906068
Valine	27005778	metabolites		0.0744	0.1967	0.3782	0.7053		-0.1186	0.2194	-0.5407	0.5887		-0.115	0.908445
Phospholipids in medium LDL	27005778	metabolites		-0.1947	0.2362	-0.8244	0.4097		0.1761	0.2658	0.6627	0.5075		-0.114	0.909238
Extreme height	23563607	anthropometric		-0.0265	0.0926	-0.2855	0.7752		0.0119	0.091	0.1308	0.8959		-0.109	0.913202
Total lipids in medium LDL	27005778	metabolites		-0.1925	0.2307	-0.8343	0.4041		0.1833	0.267	0.6865	0.4924		-0.105	0.916376
Cholesterol esters in medium LDL	27005778	metabolites		-0.2014	0.2323	-0.8668	0.3861		0.1983	0.2733	0.7256	0.4681		-0.1	0.920344
Glucose	27005778	metabolites		-0.0013	0.1899	-0.0068	0.9946		-0.027	0.2141	-0.126	0.8997		-0.094	0.925109
Hip circumference	25673412	anthropometric		-0.0565	0.0791	-0.714	0.4752		0.0541	0.0915	0.5916	0.5541		-0.087	0.930672
Apolipoprotein A-I	27005778	metabolites		-0.0812	0.2129	-0.3812	0.7031		0.0655	0.2474	0.2647	0.7912		-0.082	0.934647
Free cholesterol to esterified cholesterol ratio	27005778	metabolites		-0.2465	0.317	-0.7775	0.4369		0.2562	0.3779	0.6781	0.4977		-0.07	0.944194
Height_2010	20881960	anthropometric		-0.0114	0.0675	-0.1688	0.8659		0.0057	0.0794	0.0715	0.943		-0.069	0.94499
Concentration of small LDL particles	27005778	metabolites		-0.1234	0.2074	-0.5948	0.552		0.1252	0.2425	0.5165	0.6055		-0.055	0.956138
Total cholesterol in medium LDL	27005778	metabolites		-0.2331	0.2474	-0.9419	0.3462		0.2532	0.2915	0.8688	0.3849		-0.052	0.958529
Total lipids in small LDL	27005778	metabolites		-0.1183	0.2158	-0.5481	0.5836		0.1567	0.2543	0.6164	0.5376		0.048	0.961716
Serum creatinine (non-diabetes)	26831199	kidney		0.0004	0.0856	0.0046	0.9963		0.005	0.1022	0.0487	0.9611		0.038	0.969688
Mean platelet volume	22139419	haemotological		-0.0152	0.1037	-0.1464	0.8836		0.0133	0.1245	0.1068	0.9149		-0.028	0.977662
Concentration of chylomicrons and largest VLDL particles	27005778	metabolites		-0.1368	0.1615	-0.8469	0.397		0.1669	0.2036	0.8198	0.4123		-0.019	0.984841
Ulcerative colitis	26192919	autoimmune		-0.1005	0.1145	-0.8773	0.3803		0.1166	0.129	0.9039	0.3661		0.019	0.984841
